# Supplementary material for: Membranes Based on Polyvinylidene Fluoride and Radiation-Grafted Sulfonated Polystyrene and Their Performance in Proton-Exchange Membrane Fuel Cells
Source: Polymers (Basel). 2022 Sep 14;14(18):3833. doi: 10.3390/polym14183833 (PMC9504926; doi:10.3390/polym14183833)
Supplement: Supplementary file 1 [file polymers-14-03833-s001.zip]

Archive with 1 entries (1 files):
- polymers-1906186-supplementary.pdf
